# Supplementary material for: Novel 3D Scanning and Multi-Angle Analysis Uncover the Ontogenetic Developmental Dynamics of the Skull in Vespertilio sinensis
Source: Biology (Basel). 2025 Oct 11;14(10):1389. doi: 10.3390/biology14101389 (PMC12561190; doi:10.3390/biology14101389)
Supplement: Supplementary file 1 [file biology-14-01389-s001.zip]

Archive with 4 entries (3 files):
- biology-3818225-supplementary/
- biology-3818225-supplementary/Supplementary Materials.pdf
- biology-3818225-supplementary/Table S2 The result of Kruskal-Wallis test.xlsx
- biology-3818225-supplementary/Table S3 The result of the Mann-Whitney U.xlsx
