# Supplementary material for: Novel 3D Scanning and Multi-Angle Analysis Uncover the Ontogenetic Developmental Dynamics of the Skull in Vespertilio sinensis
Source: Biology (Basel). 2025 Oct 11;14(10):1389. doi: 10.3390/biology14101389 (PMC12561190; doi:10.3390/biology14101389)
Supplement: Supplementary file 1 [file biology-14-01389-s001.zip › biology-3818225-supplementary/Table S2 The result of Kruskal-Wallis test.xlsx]

## Sheet: Sheet1
Novel 3D Scanning and Multi-Angle Analysis Uncover the Ontogenetic Developmental Dynamics of the Skull in Vespertilio sinensis
Xintong Li 1, 2, Mingyue Bao 1, 2, Yang Chang 4, Hui Wang 1, 2, *, Jiang Feng 1, 2, 3, *
		Kruskal-Wallis test		Pairwise comparisons
				Period 1 vs. Period 2	Period 1 vs. Period 3	Period 1 vs. Period 4	Period 1 vs. Period 5	Period 1 vs. Period 6	Period 1 vs. Period A	Period 2 vs. Period 3	Period 2 vs. Period 4	Period 2 vs. Period 5	Period 2 vs. Period 6	Period 2 vs. Period A	Period 3 vs. Period 4	Period 3 vs. Period 5	Period 3 vs. Period 6	Period 3 vs. Period A	Period 4 vs. Period 5	Period 4 vs. Period 6	Period 4 vs. Period A	Period 5 vs. Period 6	Period 5 vs. Period A	Period 6 vs. Period A
GSL	V1	H = 16.405a, P = 0.012	Statistical value	-3.66667	-6.66667	-9.66667	-16	-11.8333	-15.1667	-3	-6	-12.3333	-8.16667	-11.5	-3	-9.33333	-5.16667	-8.5	-6.33333	-2.16667	-5.5	-4.16667	-0.833333	-3.33333
			P	0.469077	0.188063	0.0563034	0.00158206	0.0194659	0.00274758	0.553617	0.236137	0.0148831	0.106852	0.0231669	0.553617	0.065349	0.307654	0.0932843	0.211112	0.668791	0.277491	0.410675	0.869305	0.510432
			Adj.P	1	1	1	0.0332233	0.408783	0.0576991	1	1	0.312544	1	0.486505	1	1	1	1	1	1	1	1	1	1
CBL	V2	H = 14.407a, P = 0.025	Statistical value	-3	-8	-13	-13.3333	-14	-11.6667	-5	-10	-10.3333	-11	-8.66667	-5	-5.33333	-6	-3.66667	-0.333333	-1	-1.33333	-0.666667	-1.66667	-2.33333
			P	0.553746	0.114317	0.0102875	0.00849322	0.00572031	0.0212884	0.323678	0.0483982	0.0413852	0.029913	0.0871412	0.323678	0.292468	0.236289	0.469221	0.947541	0.843526	0.792411	0.895308	0.742174	0.64511
			Adj.P	1	1	0.216038	0.178358	0.120127	0.447056	1	1	0.869089	0.628173	1	1	1	1	1	1	1	1	1	1	1
CH	V3	H = 16.190a, P = 0.013	Statistical value	-2	-2.66667	-7	-9.33333	-12.3333	-12.6667	-4.66667	-9	-11.3333	-14.3333	-14.6667	-4.33333	-6.66667	-9.66667	-10	-2.33333	-5.33333	-5.66667	-3	-3.33333	-0.333333
			P	0.693012	0.598637	0.167064	0.0654364	0.0149156	0.0124117	0.356981	0.0756556	0.025284	0.00466657	0.00379174	0.392364	0.188206	0.0563835	0.0483982	0.64511	0.292468	0.263346	0.553746	0.510569	0.947541
			Adj.P	1	1	1	1	0.313228	0.260647	1	1	0.530964	0.0979979	0.0796265	1	1	1	1	1	1	1	1	1	1
FL	V4	H = 11.995a,b, P = 0.062
RL	V5	H = 9.933a,b, P = 0.128
IOW	V6	H = 14.909a, P = 0.021	Statistical value	-5.33333	-6.66667	-8.66667	-11.3333	-14.6667	-16.3333	-1.33333	-3.33333	-6	-9.33333	-11	-2	-4.66667	-8	-9.66667	-2.66667	-6	-7.66667	-3.33333	-5	-1.66667
			P	0.292468	0.188206	0.0871412	0.025284	0.00379174	0.0012643	0.792411	0.510569	0.236289	0.0654364	0.029913	0.693012	0.356981	0.114317	0.0563835	0.598637	0.236289	0.130206	0.510569	0.323678	0.742174
			Adj.P	1	1	1	0.530964	0.0796265	0.0265502	1	1	1	1	0.628173	1	1	1	1	1	1	1	1	1	1
RW	V7	H = 16.933a, P = 0.01	Statistical value	-4.5	-5.5	-9.66667	-11.6667	-14.6667	-17	-1	-5.16667	-7.16667	-10.1667	-12.5	-4.16667	-6.16667	-9.16667	-11.5	-2	-5	-7.33333	-3	-5.33333	-2.33333
			P	0.374259	0.277491	0.0563034	0.0212463	0.00378039	0.000788947	0.843476	0.307654	0.157052	0.0447066	0.0135825	0.410675	0.223374	0.0703028	0.0231669	0.692917	0.323521	0.147627	0.553617	0.292311	0.645003
			Adj.P	1	1	1	0.446172	0.0793883	0.0165679	1	1	1	0.938839	0.285232	1	1	1	0.486505	1	1	1	1	1	1
BW	V8	H = 13.806a, P = 0.032	Statistical value	-5.5	-7.16667	-10.6667	-14.3333	-9.33333	-16	-1.66667	-5.16667	-8.83333	-3.83333	-10.5	-3.5	-7.16667	-2.16667	-8.83333	-3.66667	-1.33333	-5.33333	-5	-1.66667	-6.66667
			P	0.277335	0.156917	0.0351337	0.00463982	0.0652616	0.0015765	0.742012	0.307497	0.0810362	0.448968	0.0380891	0.489378	0.156917	0.66869	0.0810362	0.468932	0.792279	0.292155	0.323364	0.742012	0.18792
			Adj.P	1	1	0.737808	0.0974362	1	0.0331064	1	1	1	1	0.79987	1	1	1	1	1	1	1	1	1	1
ZW	V9	H = 16.710a, P = 0.01	Statistical value	-4	-6.66667	-9.33333	-12	-13.3333	-17.6667	-2.66667	-5.33333	-8	-9.33333	-13.6667	-2.66667	-5.33333	-6.66667	-11	-2.66667	-4	-8.33333	-1.33333	-5.66667	-4.33333
			P	0.429795	0.188206	0.0654364	0.0178543	0.00849322	0.000488208	0.598637	0.292468	0.114317	0.0654364	0.00698409	0.598637	0.292468	0.188206	0.029913	0.598637	0.429795	0.0999947	0.792411	0.263346	0.392364
			Adj.P	1	1	1	0.37494	0.178358	0.0102524	1	1	1	1	0.146666	1	1	1	0.628173	1	1	1	1	1	1
CCL	V10	H = 17.410a, P = 0.008	Statistical value	-3	-6.66667	-9	-14.1667	-14.8333	-15.3333	-3.66667	-6	-11.1667	-11.8333	-12.3333	-2.33333	-7.5	-8.16667	-8.66667	-5.16667	-5.83333	-6.33333	-0.666667	-1.16667	-0.5
			P	0.553617	0.188063	0.0755606	0.00515471	0.00340234	0.00246536	0.469077	0.236137	0.0274643	0.0194659	0.0148831	0.645003	0.138641	0.106852	0.0870386	0.307654	0.249408	0.211112	0.895275	0.817814	0.921357
			Adj.P	1	1	1	0.108249	0.0714491	0.0517726	1	1	0.576751	0.408783	0.312544	1	1	1	1	1	1	1	1	1	1
DTB	V11	H = 12.014a,b, P = 0.062
MFW	V12	H = 15.723a, P = 0.015	Statistical value	-2.66667	-4.33333	-11.3333	-13	-13.3333	-13.6667	-1.66667	-8.66667	-10.3333	-10.6667	-11	-7	-8.66667	-9	-9.33333	-1.66667	-0.333333	-0.666667	-2	-2.33333	-0.333333
			P	0.598637	0.392364	0.025284	0.0102875	0.00849322	0.00698409	0.742174	0.0871412	0.0413852	0.0352526	0.029913	0.167064	0.0871412	0.0756556	0.0654364	0.742174	0.947541	0.895308	0.693012	0.64511	0.947541
			Adj.P	1	1	0.530964	0.216038	0.178358	0.146666	1	1	0.869089	0.740304	0.628173	1	1	1	1	1	1	1	1	1	1
P2-P2	V13	H = 12.328a,b, P = 0.055
M3-M3	V14	H=13.914a, P=0.031	Statistical value	-3.33333	-7	-9.33333	-13.5	-11.3333	-15	-3.66667	-6	-10.1667	-8	-11.6667	-2.33333	-6.5	-4.33333	-8	-4.16667	-2	-5.66667	-2.16667	-1.5	-3.66667
			P	0.508914	0.165407	0.0643879	0.00746964	0.0247166	0.00295495	0.467481	0.234458	0.0439448	0.112904	0.0207856	0.643815	0.197734	0.390512	0.112904	0.408995	0.69187	0.261479	0.667672	0.766284	0.467481
			Adj.P	1	1	1	0.156862	0.51905	0.0620539	1	1	0.92284	1	0.436498	1	1	1	1	1	1	1	1	1	1
C-P4	V15	H=9.924a,b, P=0.128
UBL	V16	H = 16.474a, P = 0.011	Statistical value	-2.66667	-3.16667	-9.5	-10.3333	-12.5	-10.3333	-5.83333	-12.1667	-13	-15.1667	-13	-6.33333	-7.16667	-9.33333	-7.16667	-0.833333	-3	-0.833333	-2.16667	0	-2.16667
			P	0.598281	0.531535	0.0605193	0.0411873	0.0135217	0.0411873	0.2491	0.0162227	0.0102135	0.00273008	0.0102135	0.210815	0.156783	0.0651741	0.156783	0.869221	0.553359	0.869221	0.668589	1	0.668589
			Adj.P	1	1	1	0.864933	0.283955	0.864933	1	0.340677	0.214484	0.0573317	0.214484	1	1	1	1	1	1	1	1	1	1
UBDL	V17	H = 16.867a, P = 0.01	Statistical value	-3.33333	-5.66667	-12.6667	-14.6667	-11.3333	-15.3333	-2.33333	-9.33333	-11.3333	-8	-12	-7	-9	-5.66667	-9.66667	-2	-1.33333	-2.66667	-3.33333	-0.666667	-4
			P	0.509467	0.262103	0.0121852	0.00370154	0.0249053	0.00240959	0.644248	0.0647372	0.0249053	0.113376	0.0175583	0.16596	0.0748958	0.262103	0.0557435	0.692252	0.791882	0.597684	0.509467	0.895037	0.428593
			Adj.P	1	1	0.255889	0.0777324	0.523011	0.0506014	1	1	0.523011	1	0.368725	1	1	1	1	1	1	1	1	1	1
PRL	V18	H = 15.850a, P = 0.015	Statistical value	-3.5	-6.83333	-9.66667	-14	-15.3333	-13.6667	-3.33333	-6.16667	-10.5	-11.8333	-10.1667	-2.83333	-7.16667	-8.5	-6.83333	-4.33333	-5.66667	-4	-1.33333	-0.333333	-1.66667
			P	0.489519	0.17726	0.0563034	0.0057046	0.00246536	0.00696573	0.510432	0.223374	0.0381517	0.0194659	0.0447066	0.575861	0.157052	0.0932843	0.17726	0.392211	0.263191	0.429645	0.792345	0.947524	0.742093
			Adj.P	1	1	1	0.119797	0.0517726	0.14628	1	1	0.801186	0.408783	0.938839	1	1	1	1	1	1	1	1	1	1
DL	V19	H = 16.425a, P = 0.012	Statistical value	-1	-5.33333	-14	-10.8333	-7.33333	-12.5	-6.33333	-15	-11.8333	-8.33333	-13.5	-8.66667	-5.5	-2	-7.16667	-3.16667	-6.66667	-1.5	-3.5	-1.66667	-5.16667
			P	0.843174	0.291369	0.00561081	0.0320955	0.146837	0.0134005	0.210221	0.00300198	0.0192293	0.0992234	0.00756749	0.0864231	0.276553	0.692348	0.156243	0.531	0.187201	0.766655	0.488671	0.741607	0.30671
			Adj.P	1	1	0.117827	0.674005	1	0.28141	1	0.0630417	0.403816	1	0.158917	1	1	1	1	1	1	1	1	1	1
IBDL	V20	H = 17.582a, P = 0.007	Statistical value	-2	-5.83333	-8.83333	-13.5	-13.8333	-15.5	-3.83333	-6.83333	-11.5	-11.8333	-13.5	-3	-7.66667	-8	-9.66667	-4.66667	-5	-6.66667	-0.333333	-2	-1.66667
			P	0.692061	0.24802	0.080246	0.0075087	0.00615499	0.00214448	0.447785	0.175991	0.022766	0.0191115	0.0075087	0.552453	0.128957	0.11314	0.0555837	0.355415	0.322102	0.186769	0.94737	0.692061	0.741363
			Adj.P	1	1	1	0.157683	0.129255	0.0450341	1	1	0.478085	0.401341	0.157683	1	1	1	1	1	1	1	1	1	1
TRL	V21	H = 16.268a, P = 0.012	Statistical value	-2	-6.16667	-10.8333	-11.5	-13.8333	-15.1667	-4.16667	-9.5	-8.83333	-11.8333	-13.1667	-5.33333	-4.66667	-7.66667	-9	0.666667	-2.33333	-3.66667	-3	-4.33333	-1.33333
			P	0.691966	0.221866	0.0318713	0.0227216	0.00613824	0.00266079	0.409149	0.0598502	0.0801472	0.0190723	0.00910088	0.290739	0.355257	0.128832	0.074611	0.894935	0.643924	0.467627	0.552323	0.390667	0.791683
			Adj.P	1	1	0.669297	0.477153	0.128903	0.0558767	1	1	1	0.400518	0.191119	1	1	1	1	1	1	1	1	1	1
ML	V22	H = 18.406a, P = 0.005	Statistical value	-3	-6	-10.6667	-12	-13.5	-17.8333	-3	-7.66667	-9	-10.5	-14.8333	-4.66667	-6	-7.5	-11.8333	-1.33333	-2.83333	-7.16667	-1.5	-5.83333	-4.33333
			P	0.553617	0.236137	0.0351931	0.0178172	0.00768579	0.000429623	0.553617	0.130082	0.0755606	0.0381517	0.00340234	0.356825	0.236137	0.138641	0.0194659	0.792345	0.575861	0.157052	0.767097	0.249408	0.392211
			Adj.P	1	1	0.739055	0.374161	0.161402	0.00902208	1	1	1	0.801186	0.0714491	1	1	1	0.408783	1	1	1	1	1	1
MH	V23	H = 17.150a, P = 0.009	Statistical value	-3.33333	-5.66667	-10.8333	-14	-13	-16.1667	-2.33333	-7.5	-10.6667	-9.66667	-12.8333	-5.16667	-8.33333	-7.33333	-10.5	-3.16667	-2.16667	-5.33333	-1	-2.16667	-3.16667
			P	0.510432	0.263191	0.0324326	0.0057046	0.0102628	0.00141241	0.645003	0.138641	0.0351931	0.0563034	0.0112789	0.307654	0.0998846	0.147627	0.0381517	0.531802	0.668791	0.292311	0.843476	0.668791	0.531802
			Adj.P	1	1	0.681085	0.119797	0.21552	0.0296607	1	1	0.739055	1	0.236857	1	1	1	0.801186	1	1	1	1	1	1
MxSA	V24	H = 18.113a, P = 0.006	Statistical value	-3	-6	-10.3333	-13.6667	-12.6667	-17.3333	-3	-7.33333	-10.6667	-9.66667	-14.3333	-4.33333	-7.66667	-6.66667	-11.3333	-3.33333	-2.33333	-7	-1	-3.66667	-4.66667
			P	0.553746	0.236289	0.0413852	0.00698409	0.0124117	0.000623114	0.553746	0.147759	0.0352526	0.0563835	0.00466657	0.392364	0.130206	0.188206	0.025284	0.510569	0.64511	0.167064	0.843526	0.469221	0.356981
			Adj.P	1	1	0.869089	0.146666	0.260647	0.0130854	1	1	0.740304	1	0.0979979	1	1	1	0.530964	1	1	1	1	1	1
MxV	V25	H = 17.281a, P = 0.008	Statistical value	-3.66667	-6.33333	-10.6667	-11.3333	-13	-18	-2.66667	-7	-7.66667	-9.33333	-14.3333	-4.33333	-5	-6.66667	-11.6667	-0.666667	-2.33333	-7.33333	-1.66667	-6.66667	-5
			P	0.469221	0.21126	0.0352526	0.025284	0.0102875	0.000380953	0.598637	0.167064	0.130206	0.0654364	0.00466657	0.392364	0.323678	0.188206	0.0212884	0.895308	0.64511	0.147759	0.742174	0.188206	0.323678
			Adj.P	1	1	0.740304	0.530964	0.216038	0.008	1	1	1	1	0.0979979	1	1	1	0.447056	1	1	1	1	1	1
MdSA	V26	H = 17.732a, P = 0.007	Statistical value	-3	-6	-11.6667	-13	-12	-17.3333	-3	-8.66667	-10	-9	-14.3333	-5.66667	-7	-6	-11.3333	-1.33333	-0.333333	-5.66667	-1	-4.33333	-5.33333
			P	0.553746	0.236289	0.0212884	0.0102875	0.0178543	0.000623114	0.553746	0.0871412	0.0483982	0.0756556	0.00466657	0.263346	0.167064	0.236289	0.025284	0.792411	0.947541	0.263346	0.843526	0.392364	0.292468
			Adj.P	1	1	0.447056	0.216038	0.37494	0.0130854	1	1	1	1	0.0979979	1	1	1	0.530964	1	1	1	1	1	1
MdV	V27	H = 16.710a, P = 0.01	Statistical value	-4	-5.66667	-13.3333	-13.3333	-10	-16.6667	-1.66667	-9.33333	-9.33333	-6	-12.6667	-7.66667	-7.66667	-4.33333	-11	0	-3.33333	-3.33333	-3.33333	-3.33333	-6.66667
			P	0.429795	0.263346	0.00849322	0.00849322	0.0483982	0.00100273	0.742174	0.0654364	0.0654364	0.236289	0.0124117	0.130206	0.130206	0.392364	0.029913	1	0.510569	0.510569	0.510569	0.510569	0.188206
			Adj.P	1	1	0.178358	0.178358	1	0.0210574	1	1	1	1	0.260647	1	1	1	0.628173	1	1	1	1	1	1
TSA	V28	H = 18.597a, P = 0.005	Statistical value	-3	-6	-10.3333	-13.3333	-12.3333	-18	-3	-7.33333	-10.3333	-9.33333	-15	-4.33333	-7.33333	-6.33333	-12	-3	-2	-7.66667	-1	-4.66667	-5.66667
			P	0.553746	0.236289	0.0413852	0.00849322	0.0149156	0.000380953	0.553746	0.147759	0.0413852	0.0654364	0.00306858	0.392364	0.147759	0.21126	0.0178543	0.553746	0.693012	0.130206	0.843526	0.356981	0.263346
			Adj.P	1	1	0.869089	0.178358	0.313228	0.008	1	1	0.869089	1	0.0644403	1	1	1	0.37494	1	1	1	1	1	1
TV	V29	H = 17.281a, P = 0.008	Statistical value	-3.66667	-6.33333	-10.6667	-11.3333	-13	-18	-2.66667	-7	-7.66667	-9.33333	-14.3333	-4.33333	-5	-6.66667	-11.6667	-0.666667	-2.33333	-7.33333	-1.66667	-6.66667	-5
			P	0.469221	0.21126	0.0352526	0.025284	0.0102875	0.000380953	0.598637	0.167064	0.130206	0.0654364	0.00466657	0.392364	0.323678	0.188206	0.0212884	0.895308	0.64511	0.147759	0.742174	0.188206	0.323678
			Adj.P	1	1	0.740304	0.530964	0.216038	0.008	1	1	1	1	0.0979979	1	1	1	0.447056	1	1	1	1	1	1
a.The inspection statistics will be adjusted based on the binding values.
b.As no significant differences between the samples were detected in the overall inspection, multiple comparisons were not performed.
