# Supplementary material for: Novel 3D Scanning and Multi-Angle Analysis Uncover the Ontogenetic Developmental Dynamics of the Skull in Vespertilio sinensis
Source: Biology (Basel). 2025 Oct 11;14(10):1389. doi: 10.3390/biology14101389 (PMC12561190; doi:10.3390/biology14101389)
Supplement: Supplementary file 1 [file biology-14-01389-s001.zip › biology-3818225-supplementary/Table S3 The result of the Mann-Whitney U.xlsx]

## Sheet: Mann-Whitney U test of the CS
Novel 3D Scanning and Multi-Angle Analysis Uncover the Ontogenetic Developmental Dynamics of the Skull in Vespertilio sinensis
Xintong Li 1, 2, Mingyue Bao 1, 2, Yang Chang 4, Hui Wang 1, 2, *, Jiang Feng 1, 2, 3, *
Group	Stretch factor of temporal muscle		Stretch factor of masseter muscle
	Statistical value	P value	Statistical value	P value
Period 1 vs. Period A	-3.57624	0.000348575	-3.57624	0.000348575
Period 2 vs. Period A	-3.57624	0.000348575	-3.57624	0.000348575
Period 3 vs. Period A	-3.57624	0.000348575	-3.57624	0.000348575
Period 4 vs. Period A	-3.57624	0.000348575	-3.04642	0.00231581
Period 5 vs. Period A	-3.57624	0.000348575	-2.69322	0.00707665
Period 6 vs. Period A	-2.51661	0.0118489	-1.50191	0.13312
Period 1 vs. Period 6	-3.57624	0.000348575	-3.57624	0.000348575
Period 2 vs. Period 6	-3.57624	0.000348575	-3.57624	0.000348575
Period 3 vs. Period 6	-3.48794	0.000486766	-3.57624	0.000348575
Period 4 vs. Period 6	-2.25171	0.0243409	-2.42831	0.0151694
Period 5 vs. Period 6	-0.83887	0.401542	-0.750568	0.452912
Period 1 vs. Period 5	-3.57624	0.000348575	-3.57624	0.000348575
Period 2 vs. Period 5	-3.57624	0.000348575	-3.57624	0.000348575
Period 3 vs. Period 5	-3.57624	0.000348575	-3.57624	0.000348575
Period 4 vs. Period 5	-3.31133	0.000928533	-2.0751	0.0379772
Period 1 vs. Period 4	-3.57624	0.000348575	-3.57624	0.000348575
Period 2 vs. Period 4	-3.57624	0.000348575	-3.57624	0.000348575
Period 3 vs. Period 4	-2.60491	0.00918974	-3.57624	0.000348575
Period 1 vs. Period 3	-3.57624	0.000348575	-3.57624	0.000348575
Period 2 vs. Period 3	-2.78152	0.00541053	-3.57624	0.000348575
Period 1 vs. Period 2	-3.57624	0.000348575	-3.57624	0.000348575
Period A vs. Period Others	4.53727	5.69875e-06	3.99717	6.41055e-05
Period 1 vs. Period Others	-4.77297	1.81528e-06	-4.77303	1.81477e-06

## Sheet: Mann-Whitney U test of the SF
Novel 3D Scanning and Multi-Angle Analysis Uncover the Ontogenetic Developmental Dynamics of the Skull in Vespertilio sinensis
Xintong Li 1, 2, Mingyue Bao 1, 2, Yang Chang 4, Hui Wang 1, 2, *, Jiang Feng 1, 2, 3, *
Group	Centroid size of skull (without mandible)		Stretch factor of masseter muscle
	Statistical value	P value	Statistical value	P value
Period 1 vs. Period A	-3.57624	0.000348575	-1.72189	0.0850891
Period 2 vs. Period A	-3.57624	0.000348575	-0.573964	0.565992
Period 3 vs. Period A	-2.69322	0.00707665	-0.750568	0.452912
Period 4 vs. Period A	-1.01547	0.30988	-1.10378	0.26969
Period 5 vs. Period A	-0.927173	0.353837	-1.72189	0.0850891
Period 6 vs. Period A	-0.573964	0.565992	-3.57624	0.000348575
Period 1 vs. Period 6	-3.57624	0.000348575	-1.19208	0.23323
Period 2 vs. Period 6	-3.57624	0.000348575	-3.22303	0.00126843
Period 3 vs. Period 6	-3.57624	0.000348575	-2.42831	0.0151694
Period 4 vs. Period 6	-2.78152	0.00541053	-3.57624	0.000348575
Period 5 vs. Period 6	-1.9868	0.0469447	-1.8985	0.0576307
Period 1 vs. Period 5	-3.57624	0.000348575	-0.39736	0.691102
Period 2 vs. Period 5	-3.57624	0.000348575	-1.63359	0.102345
Period 3 vs. Period 5	-1.9868	0.0469447	-0.39736	0.691102
Period 4 vs. Period 5	-0.573964	0.565992	-2.42831	0.0151694
Period 1 vs. Period 4	-3.57624	0.000348575	-2.51661	0.0118489
Period 2 vs. Period 4	-3.57624	0.000348575	-1.63359	0.102345
Period 3 vs. Period 4	-2.51661	0.0118489	-1.54529	0.122277
Period 1 vs. Period 3	-3.48794	0.000486766	-1.45699	0.14512
Period 2 vs. Period 3	-2.60491	0.00918974	-0.0441511	0.964784
Period 1 vs. Period 2	-1.19208	0.23323	-1.36868	0.171098
Period A vs. Period Others	2.49452	0.0126129	1.61063	0.10726
Period 1 vs. Period Others	-4.223	2.41073e-05	-1.39457	0.163145
